# Supplementary material for: Translocation of Oral Microbiota into the Pancreatic Ductal Adenocarcinoma Tumor Microenvironment
Source: Microorganisms. 2023 May 31;11(6):1466. doi: 10.3390/microorganisms11061466 (PMC10305341; doi:10.3390/microorganisms11061466)
Supplement: Supplementary file 1 [file microorganisms-11-01466-s001.zip]

Archive with 1 entries (1 files):
- Supplementary_file_S1.xls
