# Supplementary material for: Translocation of Oral Microbiota into the Pancreatic Ductal Adenocarcinoma Tumor Microenvironment
Source: Microorganisms. 2023 May 31;11(6):1466. doi: 10.3390/microorganisms11061466 (PMC10305341; doi:10.3390/microorganisms11061466)
Supplement: Supplementary file 1 [file microorganisms-11-01466-s001.zip › Supplementary_file_S1.xls]

## Sheet: saliva
	Veillonella	TM7x	Streptococcus	Prevotella_7	Megasphaera	Neisseria	Alloprevotella	Selenomonas	Haemophilus	Fusobacterium	Rothia	Leptotrichia	Porphyromonas	Campylobacter	Prevotella	Gemella	Centipeda	Candidatus Saccharimonas	Oribacterium	Fretibacterium	Atopobium	Aggregatibacter	Anaeroglobus	Parvimonas	Dialister	Stomatobaculum	[Eubacterium] nodatum group	Catonella	Lachnoanaerobaculum	Sediminibacterium	Peptostreptococcus	Bergeyella	Filifactor	Actinomyces	Capnocytophaga	Tannerella	F0058	[Eubacterium] brachy group	Treponema	Granulicatella	Pyramidobacter	Kingella	Ligilactobacillus	Butyrivibrio	Johnsonella	Mycoplasma	Solobacterium	Lactobacillus	Abiotrophia
s_1	77989	214	7824	4329	2877	995	279	2169	2879	578	656	199	377	285	642	277	597	100	136	231	91	509	23	263	55	57	46	33	47	23	13	59	0	50	243	13	3	36	27	18	0	52	0	0	0	0	0	0	16
s_10	32149	733	4958	2497	279	155	402	1322	780	332	757	123	474	127	640	270	542	0	13	0	47	0	249	56	63	43	49	0	27	51	27	41	0	93	113	0	0	0	16	0	25	11	0	0	0	0	10	2	16
s_11	62101	4704	928	3021	7426	2150	1655	780	761	578	61	308	471	246	912	55	98	226	167	39	145	23	27	84	9	56	83	53	77	0	46	37	5	43	56	7	0	0	0	6	0	0	0	0	0	0	20	0	0
s_12	49692	285	3486	2333	10597	5	68	964	39	153	376	29	54	157	590	29	157	10	2	230	259	0	0	75	22	36	0	0	19	19	0	0	0	193	22	0	0	44	38	0	0	0	0	0	0	0	0	19	0
s_13	69053	150	1673	2842	4787	0	1370	360	121	386	186	180	11	274	542	45	57	352	457	54	72	0	92	8	19	254	0	135	15	9	3	8	0	117	0	0	0	0	3	0	0	0	0	0	0	0	8	0	0
s_14	44708	2418	1141	2672	8991	4660	2427	1976	705	762	182	794	48	333	1233	60	70	418	233	0	47	104	72	20	13	47	78	47	83	0	22	9	0	111	121	7	0	0	0	5	0	0	0	28	0	3	11	0	0
s_15	40387	11603	1394	2038	4692	2653	566	1167	503	389	126	576	366	237	870	84	222	268	83	10	36	227	120	70	16	42	73	39	94	23	24	27	0	50	130	9	0	0	0	115	0	4	0	0	0	0	0	0	10
s_16	42781	6540	1356	1492	3478	3075	1421	147	947	2410	41	2102	3062	90	709	65	46	210	173	0	63	117	0	131	44	173	112	39	71	16	34	46	0	81	295	86	0	0	0	0	0	3	0	11	136	0	12	0	0
s_17	349	0	16908	24	4	0	0	143	4	20	5891	5	0	8	140	1365	23	0	0	0	0	0	37	0	3	0	0	0	0	54	0	78	0	106	6	0	21	0	0	0	0	0	6	0	0	0	0	13	0
s_18	73857	101	1453	950	0	0	0	1182	0	1566	303	13	0	258	1041	0	0	188	66	6	42	0	0	166	145	9	35	0	31	92	0	0	0	247	117	0	0	0	70	0	251	0	200	0	0	149	0	113	0
s_19	72050	182	4522	2534	5098	0	25	6403	98	127	1653	321	0	314	695	157	0	50	103	11	74	0	33	9	13	61	0	16	52	23	5	0	0	285	0	0	44	0	0	0	0	0	4	6	6	7	48	0	0
s_2	29042	451	4640	2486	288	113	347	1246	824	286	685	138	351	131	581	327	630	0	11	0	28	0	226	46	49	46	19	0	36	86	30	24	0	106	97	0	0	0	20	0	19	11	0	0	0	0	21	0	10
s_20	36100	284	8593	186	321	877	66	619	169	433	1116	153	522	224	277	8	972	11	8	60	28	637	702	49	25	0	3	9	0	29	7	27	25	178	172	44	24	4	24	0	185	0	0	0	0	0	0	0	23
s_21	44699	8	6401	3065	2417	13	0	386	1277	112	633	5	37	183	231	350	0	0	6	45	70	0	90	13	17	105	0	3	80	45	0	0	0	135	14	9	8	0	3	0	0	5	0	0	0	0	7	0	0
s_22	36973	8073	1616	1817	1648	1000	547	428	1574	1127	88	241	3124	165	2680	190	11	578	266	0	31	29	7	180	0	89	81	26	81	26	69	62	0	31	42	25	6	0	0	0	0	0	0	7	0	0	0	0	5
s_23	57969	7187	1599	2726	4260	429	1103	669	342	312	133	681	104	110	969	52	149	447	246	0	42	12	0	0	0	61	54	77	76	3	33	21	0	50	12	0	0	0	0	0	0	0	0	14	7	0	7	0	0
s_24	40755	3224	793	3486	7087	115	2074	2411	372	1481	36	1660	759	360	2299	274	4773	8	232	14	58	317	0	18	195	69	174	155	74	8	58	29	0	68	483	135	120	0	31	67	0	6	0	8	49	0	8	0	28
s_25	24076	2112	794	580	2897	2019	2146	789	680	2505	10	1828	805	140	1385	84	848	916	196	7	19	288	17	153	22	47	55	77	48	0	111	139	0	9	320	62	7	0	23	44	0	0	0	0	123	0	21	0	16
s_26	49967	4884	582	3459	169	0	468	2851	0	969	253	660	29	577	496	54	0	190	181	0	43	0	12	0	11	118	0	196	58	9	16	0	0	57	29	0	6	0	0	0	0	0	0	51	9	0	0	0	0
s_27	59962	113	1499	1151	2826	34	310	1571	843	36	146	382	0	84	296	35	39	105	155	0	105	71	0	12	0	44	0	35	15	16	0	7	0	86	25	0	0	3	0	0	0	54	0	6	0	0	5	0	0
s_3	38094	126	4204	3154	0	0	1215	7720	0	1906	79	0	1019	190	1024	29	739	24	15	3395	82	0	1981	540	111	33	57	65	9	31	0	0	453	22	0	32	36	221	695	0	0	0	32	0	3	203	0	29	0
s_4	41539	1220	1660	2612	3687	2831	2260	1098	1232	377	109	270	136	447	1638	98	21	534	100	0	47	68	33	0	8	81	154	54	32	16	120	48	0	54	47	0	0	0	0	0	0	0	0	111	0	0	35	0	0
s_5	58008	0	2529	1759	7585	0	8	207	0	136	281	33	0	13	478	15	0	0	96	0	219	0	0	90	36	112	0	0	0	24	13	9	0	300	0	0	0	0	0	0	0	12	0	0	0	0	0	134	0
s_6	38533	418	2059	1774	2443	185	305	2737	283	484	167	67	86	140	1169	51	296	284	47	103	51	0	603	22	103	15	10	22	23	43	0	3	0	138	162	37	80	9	66	0	0	11	0	0	17	0	4	9	0
s_7	37	0	493	0	0	0	0	0	0	0	0	0	0	0	0	0	0	0	0	0	0	0	0	0	0	0	0	0	0	0	0	0	0	0	0	0	0	0	0	0	0	0	0	0	0	0	0	0	0
s_8	914	0	76	0	0	0	0	0	0	0	0	0	0	0	0	0	0	0	0	0	0	0	0	0	0	0	0	0	0	0	0	0	0	0	0	0	0	0	0	0	0	0	0	0	0	0	0	0	0
s_9	33836	5355	1500	2183	856	2430	1395	1144	1276	713	179	433	1402	442	1069	120	551	63	247	79	26	430	0	28	17	31	20	61	27	11	32	227	0	64	153	11	0	6	0	0	0	105	0	14	0	3	18	0	19
[truncated: 48 more columns]

## Sheet: tumor_tissue
	Veillonella	Bacillus	Romboutsia	Clostridium sensu stricto 1	Klebsiella	Enterobacter	Streptococcus	Dialister	Devosia	Haliangium	Lysobacter	Campylobacter	Fusobacterium	Phascolarctobacterium	Anaeroglobus	Selenomonas	Sphingomonas	Aureimonas	Haemophilus	Paracoccus	Novosphingobium	Tianweitania	Escherichia-Shigella	Rikenellaceae RC9 gut group	Megasphaera	Legionella	FFCH7168	Bacteroides	Methylobacterium-Methylorubrum	Bilophila	Staphylococcus	Prevotellaceae UCG-001	Acinetobacter	Rubellimicrobium	Akkermansia	Prevotella_7	Fretibacterium	Candidatus Saccharimonas	Serratia	Muribaculum	Sediminibacterium	Enterococcus	Parabacteroides	Morganella	Geobacillus	Hafnia-Obesumbacterium	Lachnospiraceae NK4A136 group	Lachnoclostridium	Ligilactobacillus
T_1	24975	23	0	1045	4817	0	105	0	0	0	0	0	22	0	0	0	8	0	296	0	0	0	0	2	6	0	0	0	5	0	0	0	0	0	0	5	0	0	0	0	0	30	0	0	0	0	0	0	0
T_2	223	157	517	0	0	1960	1365	1271	0	0	0	0	522	0	0	0	0	0	0	0	0	0	0	13	14	36	0	10	0	0	0	8	0	0	0	4	0	0	0	0	0	0	0	0	0	0	0	0	0
T_3	112	0	0	0	64	0	17	12	0	0	0	32	0	547	119	789	0	0	0	0	0	0	127	0	0	0	0	91	0	53	0	0	0	0	0	8	66	0	0	0	0	0	0	24	0	0	0	0	0
T_4	770	3944	1195	0	0	0	29	0	0	0	0	0	0	0	0	0	0	0	0	0	0	0	0	87	82	0	0	54	0	0	0	43	0	0	45	32	0	42	0	36	36	0	37	0	0	0	36	15	13
T_5	78	0	1157	164	0	0	0	0	0	916	808	0	0	0	0	0	0	0	0	21	0	0	0	0	0	89	0	0	0	0	0	0	51	0	0	0	0	0	0	0	0	0	0	0	23	0	0	0	0
T_6	2233	0	0	1241	81	68	75	0	0	0	0	605	44	0	895	22	0	0	0	0	0	0	0	0	0	0	0	0	0	0	0	0	0	0	0	0	0	0	0	0	0	0	0	0	0	23	0	0	0
T_7	84	0	0	0	0	0	0	0	1126	0	0	0	0	0	0	0	258	158	0	0	132	129	0	0	12	0	78	0	54	0	41	0	0	46	0	0	0	0	0	0	0	0	0	0	0	0	0	0	0
T_8	4245	0	0	0	316	0	0	0	0	0	0	3	0	0	0	86	0	0	0	0	0	0	0	0	0	0	0	16	0	0	0	0	0	0	0	0	0	0	0	0	0	0	0	0	0	0	0	0	0
T_9	55	0	0	0	0	0	40	0	0	0	0	0	0	0	0	0	0	0	0	144	0	0	0	112	0	0	0	0	0	0	53	0	0	0	0	0	0	0	42	0	0	0	0	0	0	0	0	0	0
[truncated: 22 more columns]

## Sheet: matched_saliva+tumor
	Veillonella	Streptococcus	Prevotella_7	Megasphaera	Bacillus	Neisseria	Romboutsia	Alloprevotella	Clostridium sensu stricto 1	Haemophilus	Klebsiella	Selenomonas	Fretibacterium	Enterobacter	Fusobacterium	TM7x	Dialister	Anaeroglobus	Devosia	Centipeda	Rothia	Haliangium	Lysobacter	Parvimonas	Campylobacter	Porphyromonas	Prevotella	Phascolarctobacterium	Candidatus Saccharimonas	Aggregatibacter	Gemella	Filifactor	Atopobium	Leptotrichia	Treponema	[Eubacterium] brachy group	Sediminibacterium	Actinomyces	Mycoplasma	Oribacterium	Sphingomonas	Peptostreptococcus	[Eubacterium] nodatum group	Aureimonas	Lactobacillus	Novosphingobium	Tianweitania	Escherichia-Shigella	Bergeyella
1_s	78208	7757	4330	2879	0	995	0	279	0	2428	0	2142	231	0	578	214	55	23	0	620	656	0	0	263	285	377	604	0	100	509	277	0	91	199	27	36	23	50	0	136	0	13	46	0	0	0	0	0	59
1_T	25025	105	5	6	23	2	0	0	1046	296	4816	0	0	0	22	0	0	0	0	0	0	0	0	0	0	0	0	0	0	0	0	0	0	0	0	0	0	0	0	0	8	0	0	0	0	0	0	0	0
2_s	26595	4529	2486	288	0	113	0	347	0	824	0	1250	0	0	286	451	49	226	0	630	685	0	0	46	131	351	583	0	0	0	327	0	28	138	20	0	86	106	0	11	0	30	19	0	0	0	0	0	24
2_T	221	1365	4	14	157	0	517	0	0	0	0	0	0	1960	522	0	1307	0	0	0	0	0	0	0	0	0	0	0	0	0	0	0	0	0	0	0	0	0	0	0	0	0	0	0	0	0	0	0	0
3_s	35838	4204	3145	0	0	0	0	1215	0	0	0	7771	3395	0	1906	126	111	1981	0	739	79	0	0	540	190	1017	1024	0	24	0	29	453	82	0	697	221	31	22	203	15	0	0	57	0	29	0	0	0	0
3_T	109	12	8	0	0	0	0	0	0	0	58	818	66	0	0	0	11	110	0	7	0	0	0	0	28	5	0	547	0	0	0	0	0	0	0	0	0	0	0	0	0	0	0	0	0	0	0	127	0
4_s	41540	1660	2602	3687	0	2831	0	2260	0	1144	0	1098	0	0	377	1220	8	33	0	21	109	0	0	0	447	136	1638	0	534	68	98	0	47	270	0	0	16	54	0	100	0	120	154	0	0	0	0	0	48
4_T	767	28	32	82	3944	0	1195	0	0	0	0	0	0	0	0	0	0	0	0	0	0	0	0	0	0	0	7	0	38	0	0	0	3	0	0	0	36	0	0	0	0	0	0	0	0	0	0	0	0
5_s	58009	2529	1759	7585	0	0	0	8	0	0	0	211	0	0	136	0	36	0	0	0	281	0	0	90	13	0	437	0	0	0	15	0	219	33	0	0	24	300	0	96	0	13	0	0	134	0	0	0	9
5_T	78	0	0	0	0	0	1156	0	164	0	0	0	0	0	0	3	0	0	0	0	0	915	808	0	0	0	0	0	0	0	0	0	0	0	0	0	0	0	0	0	0	0	0	0	0	0	0	0	0
6_s	38534	1891	1848	2444	0	185	0	305	0	283	0	2737	103	0	484	418	103	603	0	296	167	0	0	22	140	86	1222	0	284	0	51	0	51	67	67	9	43	138	0	47	0	0	10	0	9	0	0	0	3
6_T	2210	75	0	0	0	0	0	0	1239	0	80	22	0	69	44	0	0	895	0	0	0	0	0	0	605	0	0	0	0	0	0	0	0	0	0	0	0	0	0	0	0	0	0	0	0	0	0	0	0
7_s	37	493	0	0	0	0	0	0	0	0	0	0	0	0	0	0	0	0	0	0	0	0	0	0	0	0	0	0	0	0	0	0	0	0	0	0	0	0	0	0	0	0	0	0	0	0	0	0	0
7_T	84	0	0	12	0	0	0	0	0	0	0	0	0	0	0	0	0	0	1126	0	0	0	0	0	0	0	0	0	0	0	0	0	0	0	0	0	0	0	0	0	258	0	0	158	0	132	129	0	0
[truncated: 73 more columns]

## Sheet: RRN
	Veillonella atypica	Veillonella dispar	Streptococcus mitis	Veillonella parvula	Veillonella rodentium	Veillonella rogosae	Actinomyces graevenitzii	Actinomyces pacaensis	Alloprevotella rava	Alloprevotella tannerae	Aminipila butyrica	Aminivibrio pyruvatiphilus	Butyrivibrio fibrisolvens	Butyrivibrio proteoclasticus	Campylobacter concisus	Candidatus Borkfalkia ceftriaxoniphila	Capnocytophaga granulosa	Capnocytophaga leadbetteri	Catonella morbi	Corynebacterium ureicelerivorans	Dorea longicatena	[Eubacterium] brachy	[Eubacterium] sulci	Filifactor alocis	Fusobacterium nucleatum	Fusobacterium periodonticum	Gemella haemolysans	Gemella morbillorum	Gemella sanguinis	Granulicatella adiacens	Haemophilus parainfluenzae	Isoptericola variabilis	Lactobacillus amylovorus	Lancefieldella parvula	Limosilactobacillus fermentum	Limosilactobacillus vaginalis	Megasphaera micronuciformis	Neisseria mucosa	Oribacterium parvum	Oribacterium sinus	Paraprevotella clara	Parvimonas micra	Peptostreptococcus anaerobius	Porphyromonas endodontalis	Porphyromonas gingivalis	Porphyromonas gulae	Prevotella buccae	Prevotella conceptionensis	Prevotella denticola
1_S	10313	0	0	0	0	0	0	0	0	0	0	0	0	0	0	0	0	0	0	0	0	0	0	0	0	0	0	0	0	0	0	0	0	0	0	0	0	0	0	0	0	0	0	0	0	0	0	0	0
1_T	24	7	14	0	0	1	0	0	0	0	0	0	0	0	0	0	0	0	0	0	0	0	0	0	0	0	1	0	0	0	1	0	0	0	0	1	0	0	0	0	0	0	0	0	0	0	0	1	0
2_S	21	192	30	241	15	102	0	35	30	0	0	0	0	0	14	0	14	0	0	0	44	0	0	0	0	0	25	15	13	71	202	0	0	0	0	0	0	0	14	0	0	0	0	0	10	14	0	17	0
2_T	2	1	2	0	0	0	0	0	0	0	0	0	0	0	0	0	0	0	0	0	0	0	1	0	0	0	1	0	0	0	0	0	0	0	0	0	0	0	0	1	0	0	0	0	0	0	0	0	0
3_S	0	0	245	0	0	0	0	0	25	173	13	11	0	0	0	30	0	0	0	0	16	15	0	20	25	0	0	0	0	0	0	0	0	0	0	0	0	0	0	0	0	31	0	79	32	0	23	0	128
3_T	34	13	11	0	0	2	0	0	0	0	0	0	0	0	0	0	0	0	1	1	1	0	0	0	0	0	0	0	0	0	2	0	0	2	0	0	0	0	0	0	0	0	0	0	1	0	0	1	0
4_S	358	663	21	135	0	70	0	12	146	28	0	0	194	20	79	0	0	32	32	0	105	0	58	0	0	28	15	0	0	39	196	29	0	11	0	0	33	32	145	53	16	0	29	0	0	0	0	0	0
4_T	4	5	14	0	0	0	0	0	0	0	0	0	0	0	0	0	0	0	0	0	0	0	0	0	0	0	0	0	0	1	0	0	0	0	0	0	0	0	0	0	0	0	0	0	0	0	0	0	0
5_S	474	235	0	39	0	0	20	118	0	0	0	0	0	0	0	0	0	0	0	0	27	0	0	0	0	0	0	0	0	37	0	0	36	0	10	0	66	0	71	0	0	11	0	0	0	0	0	0	0
5_T	0	0	0	0	0	0	0	0	0	0	0	0	0	0	0	0	0	0	0	0	0	0	0	0	0	0	0	0	0	0	0	0	0	0	0	0	0	0	0	0	0	0	0	0	0	0	0	0	0
[truncated: 20 more columns]
